# Supplementary material for: An Innovatory Surgical Technique for Submacular Hemorrhage Displacement by Means of a Bioengineering Perspective
Source: Vision (Basel). 2021 May 18;5(2):23. doi: 10.3390/vision5020023 (PMC8163192; doi:10.3390/vision5020023)
Supplement: Supplementary file 1 [file vision-05-00023-s001.zip]

Archive with 1 entries (1 files):
- vision-1178107-supplementary.mp4
